# Supplementary material for: Effects of the Center-Edge Gradient and Habitat Type on the Spatial Distribution of Plant Species Richness in Santiago, Chile
Source: Plants (Basel). 2025 Nov 10;14(22):3433. doi: 10.3390/plants14223433 (PMC12656292; doi:10.3390/plants14223433)
Supplement: Supplementary file 1 [file plants-14-03433-s001.zip]

Archive with 1 entries (1 files):
- plants-3962117-supplementary.pdf
